# Supplementary material for: Insight into Carbohydrate Metabolism and Signaling in Grapevine Buds during Dormancy Progression
Source: Plants (Basel). 2022 Apr 9;11(8):1027. doi: 10.3390/plants11081027 (PMC9028844; doi:10.3390/plants11081027)
Supplement: Supplementary file 1 [file plants-11-01027-s001.zip]

Archive with 1 entries (1 files):
- plants-1653275-supplementary.pdf
